# Supplementary material for: SOD3 Expression in Tumor Stroma Provides the Tumor Vessel Maturity in Oral Squamous Cell Carcinoma
Source: Biomedicines. 2022 Oct 28;10(11):2729. doi: 10.3390/biomedicines10112729 (PMC9687713; doi:10.3390/biomedicines10112729)
Supplement: Supplementary file 1 [file biomedicines-10-02729-s001.zip]

Archive with 1 entries (1 files):
- biomedicines-1947285-supplementary.pdf
